# Supplementary material for: Vitamin C–squalene bioconjugate promotes epidermal thickening and collagen production in human skin
Source: Sci Rep. 2020 Oct 9;10:16883. doi: 10.1038/s41598-020-72704-1 (PMC7547010; doi:10.1038/s41598-020-72704-1)
Supplement: Supplementary file 2 — Supplementary Dataset. [file 41598_2020_72704_MOESM2_ESM.xlsx]

## Sheet: Fig.2 raw data
	Raw histology data - Donor 1 - Fig 2C							Raw histology data - Donor 1 - Fig 2E
	Epidermis thickness (µm)							Collagen Type III labelling (% of analyzed dermis surface)
	Condition	Control	Vit C 3%	Vit C-SQ 3%	Vit C-Palm 3%			Condition	Control	Vit C 3%	Vit C-SQ 3%	Vit C-Palm 3%
	Measure 1	50.1	51.22	73.15	58.48			Measure 1	38.301	49.506	87.5947	42.3473
	Measure 2	34	70.49	88.24	53.56			Measure 2	43.6635	37.2655	94.3425	54.0223
	Measure 3	38.75	55.16	56.92	50.16			Measure 3	49.4877	71.2632	81.2234	67.1309
	Measure 4	32.16	43.5	73.62	58.07			Measure 4	40.112	49.516	79.1753	30.7229
	Measure 5	47.98	52.01	55.22	57.52			Measure 5	40.2162	25.3445	51.4102	22.6026
	Measure 6	41.08	52.43	77.28	51.05			Measure 6	32.0785	25.7314	43.2705	27.9171
	Measure 7	44.06	58.57	53.64	58.2			Measure 7	22.7237	21.3431	37.1542	20.9245
	Measure 8	51.37	60.14	60.12	49.02			Measure 8	21.047	31.1399	35.812	28.5909
	Measure 9	48.09	54.11	82.54	72.4			Measure 9	20.8606	31.619	33.7844	25.9277
	Mean	43.0656	55.2922	68.97	56.4956			Mean	34.2767	38.0809	60.4186	35.5762
	SD	6.604	7.00188	12.0703	6.64678			SD	9.99072	15.0844	23.346	14.8657
	Fold-change vs Control	1	1.28391	1.60151	1.31185			Fold-change vs Control	1	1.11099	1.76267	1.03791
		Fold-change (p; Tuckey's post-test)							Fold-change (p; Tuckey's post-test)
	p (ANOVA) < 0.0001	Control	Vit C 3%	Vit C-SQ 3%	Vit C-Palm 3%			p (ANOVA) = 0.0102	Control	Vit C 3%	Vit C-SQ 3%	Vit C-Palm 3%
	Control		1.28 (<0,05)	1.60 (<0,001)	1.31 (<0,05)			Control		1.11 (ns)	1.76 (<0,05)	1.04 (ns)
	Vit C 3%			1.25 (<0,05)	1.02 (ns)			Vit C 3%			1.59 (ns)	0.93 (ns)
	Vit C-SQ 3%				0.82 (<0,05)			Vit C-SQ 3%				0.59 (<0,05)
	Vit C-Palm 3%							Vit C-Palm 3%
	Raw histology data - Donor 1 - Fig 2D
	Papillary dermis thickness (µm)
	Condition	Control	Vit C 3%	Vit C-SQ 3%	Vit C-Palm 3%
	Measure 1	118.859	129.688	125.991	128.762
	Measure 2	96.854	132.512	133.109	127.579
	Measure 3	124.122	128.292	129.353	131.135
	Measure 4	122.092	158.533	139.194	125.38
	Measure 5	137.075	133.649	150.221	135.207
	Measure 6	129.468	118.529	131.833	117.13
	Measure 7	146.9	128.872	119.725	152.031
	Measure 8	140.259	134.139		127.076
	Measure 9	141.766	124.074		135.939
	Mean	128.599	132.032	132.775	131.138
	SD	14.4601	10.4599	9.06006	9.06956
	Fold-change vs Control	1	1.02669	1.03247	1.01974
		Fold-change (p; Tuckey's post-test)
	p (ANOVA) = 0.8956	Control	Vit C 3%	Vit C-SQ 3%	Vit C-Palm 3%
	Control		1.03 (ns)	1.03 (ns)	1.02 (ns)
	Vit C 3%			1.01 (ns)	0.99 (ns)
	Vit C-SQ 3%				0.99 (ns)
	Vit C-Palm 3%

## Sheet: Fig.3 raw data
	Raw histology data - Donor 1 - Fig 3C							Raw histology data - Donor 1 - Fig 3D
	Intensity of Collagen I labelling in papillary dermis (AU)							Intensity of GAG staining at DEJ (% of analyzed surface)
	Condition	Control	Vit C 3%	Vit C-SQ 3%	Vit C-Palm 3%			Condition	Control	Vit C 3%	Vit C-SQ 3%	Vit C-Palm 3%
	Measure 1	53.8	52.2	54	52.9			Measure 1	51.3	51	58.1	31.9
	Measure 2	54.1	53.5	50.9	53			Measure 2	44.7	58.4	51.1	39
	Measure 3	54.4	52.7	53.7	51.5			Measure 3	52.3	54.9	49.1	44.1
	Measure 4	53.4	51.1	56.8	51.3			Measure 4	54.3	56.1	51.9	37.5
	Measure 5	53.3	51.8	54.6	52.2			Measure 5	45.8	45.7	44.7	36.6
	Measure 6	52.3	54.2	50.7	52.3			Measure 6	34.5	21.8	48.1	32.7
	Measure 7	56.8	52.3	50.9	52.3			Measure 7	38	39.9	48.9	46.5
	Measure 8	48.8	52.9	52.6	55.4			Measure 8	40.3	49.7	52.2	41.3
								Measure 9		45.3
	Mean	53.3625	52.5875	53.025	52.6125			Mean	45.15	46.9778	50.5125	38.7
	SD	2.10887	0.908897	2.02346	1.19			SD	6.72086	10.4801	3.65528	4.80807
	Fold-change vs Control	1	0.985477	0.993675	0.985945			Fold-change vs Control	1	1.04048	1.11877	0.857143
		Fold-change (p; Tuckey's post-test)							Fold-change (p; Tuckey's post-test)
	p (ANOVA) = 0.3547	Control	Vit C 3%	Vit C-SQ 3%	Vit C-Palm 3%			p (ANOVA) = 0.0284	Control	Vit C 3%	Vit C-SQ 3%	Vit C-Palm 3%
	Control		0.99 (ns)	0.99 (ns)	0.99 (ns)			Control		1.04 (ns)	1.12 (ns)	0.86 (ns)
	Vit C 3%			1.01 (ns)	1.00 (ns)			Vit C 3%			1.08 (ns)	0.82 (ns)
	Vit C-SQ 3%				0.99 (ns)			Vit C-SQ 3%				0.77 (<0,05)
	Vit C-Palm 3%							Vit C-Palm 3%

## Sheet: Fig.4 raw data
	Relative gene expression measured by RT-qPCR from whole skin explants - Donor 1 - Fig 4A																	p (Dunn's post-test) :
	sample	COL1A1 - raw Cq			COL1A1 - normalized Cq			ΔCq			Fold-change			Average	SD		p (Kruskal-Wallis) = 0.0051	Control	Vit C 1%	Vit C 3%	Vit C-SQ 1%	Vit C-SQ 3%	Vit C-Palm 1%	Vit C-Palm 3%
	Control	24.2434	24.2636	24.2479	24.2489	24.2689	24.2364	0	0.0200755	-0.0124961	1	0.986181	1.0087	0.998293	0.0113557		Control		ns	ns	ns	ns	ns	ns
	VitC 1%	24.858	24.4919	24.7956	24.8853	24.4887	24.77	0.636395	0.239851	0.521145	0.643318	0.846833	0.696819	0.72899	0.105502		Vit C 1%			ns	ns	ns	ns	ns
	Vit C 3%	24.9977	24.8862	24.8236	24.8929	24.9142	24.9053	0.64402	0.665306	0.656392	0.639927	0.630555	0.634463	0.634982	0.00470763		Vit C 3%				ns	ns	ns	ns
	Vit C-SQ 1%	24.8957	24.8469	24.7352	24.9494	24.7427	24.7932	0.700508	0.493858	0.544306	0.615356	0.710123	0.685721	0.6704	0.0492065		Vit C-SQ 1%					ns	ns	ns
	Vit C-SQ 3%	24.167	24.2207	24.0547	24.1819	24.2025	24.0579	-0.0669598	-0.0463397	-0.190978	1.04751	1.03264	1.14154	1.0739	0.0590492		Vit C-SQ 3%						ns	<0,01
	Vit C-Palm 1%	24.6053	24.5087	24.4597	24.6474	24.4985	24.426	0.398512	0.249633	0.177091	0.75864	0.841111	0.884484	0.828078	0.0639263		Vit C-Palm 1%							ns
	Vit C-Palm 3%	25.0598	25.0703	25.0058	25.0247	25.0497	25.0652	0.775862	0.800826	0.816317	0.584039	0.57402	0.56789	0.575316	0.00815246		Vit C-Palm 3%
																		p (Dunn's post-test) :
	sample	COL1A2 - raw Cq			COL1A2 - normalized Cq			ΔCq			Fold-change			Average	SD		p (Kruskal-Wallis) = 0.0885	Control	Vit C 1%	Vit C 3%	Vit C-SQ 1%	Vit C-SQ 3%	Vit C-Palm 1%	Vit C-Palm 3%
	Control	27.7045	27.8649	27.8953	27.7107	27.8711	27.8821	0	0.160326	0.171332	1	0.894823	0.888023	0.927615	0.0627792		Control		ns	ns	ns	ns	ns	ns
	VitC 1%	29.0886	27.1918	26.9082	29.1205	27.1883	26.8804	1.40979	-0.52241	-0.830327	0.376366	1.43635	1.77809	1.19694	0.730888		Vit C 1%			ns	ns	ns	ns	ns
	Vit C 3%	27.0767	26.8667	27.4749	26.9631	26.8969	27.5653	-0.74761	-0.813832	-0.145408	1.67901	1.75787	1.10604	1.51431	0.355761		Vit C 3%				ns	ns	ns	ns
	Vit C-SQ 1%	26.9828	27.6029	27.5426	27.041	27.4871	27.6071	-0.669739	-0.223617	-0.103644	1.59078	1.16766	1.07448	1.27764	0.275162		Vit C-SQ 1%					ns	ns	ns
	Vit C-SQ 3%	26.8239	26.6291	26.4261	26.8404	26.6092	26.4297	-0.870359	-1.10155	-1.28107	1.82812	2.14585	2.4302	2.13472	0.301195		Vit C-SQ 3%						ns	ns
	Vit C-Palm 1%	28.7659	27.7276	27.122	28.8152	27.7161	27.0846	1.10443	0.00532555	-0.626147	0.465085	0.996315	1.54344	1.00161	0.539196		Vit C-Palm 1%							ns
	Vit C-Palm 3%	27.4905	28.4948	27.4069	27.452	28.4714	27.472	-0.258701	0.760634	-0.238705	1.1964	0.590237	1.17993	0.988857	0.345313		Vit C-Palm 3%
																		p (Dunn's post-test) :
	sample	COL3A1 - raw Cq			COL3A1 - normalized Cq			ΔCq			Fold-change			Average	SD		p (Kruskal-Wallis) = 0.0105	Control	Vit C 1%	Vit C 3%	Vit C-SQ 1%	Vit C-SQ 3%	Vit C-Palm 1%	Vit C-Palm 3%
	Control	22.0611	22.0039	22.0016	22.0661	22.0087	21.9911	0	-0.0573803	-0.0750094	1	1.04057	1.05337	1.03131	0.027863		Control		ns	ns	ns	ns	ns	ns
	VitC 1%	20.7658	19.6423	20.4444	20.7886	19.6398	20.4233	-1.2775	-2.42628	-1.64281	2.42418	5.37505	3.12274	3.64065	1.5421		Vit C 1%			ns	ns	ns	ns	ns
	Vit C 3%	20.3525	20.5941	20.0634	20.2671	20.6172	20.1294	-1.79898	-1.44886	-1.93675	3.47974	2.72993	3.82843	3.34603	0.561324		Vit C 3%				ns	ns	ns	ns
	Vit C-SQ 1%	19.9868	19.7451	20.164	20.0299	19.6623	20.2112	-2.03622	-2.40385	-1.85489	4.10169	5.29212	3.61725	4.33702	0.861875		Vit C-SQ 1%					ns	ns	ns
	Vit C-SQ 3%	19.9887	20.1554	19.9359	20.001	20.1404	19.9386	-2.06512	-1.92575	-2.12748	4.1847	3.79935	4.36954	4.11786	0.290907		Vit C-SQ 3%						ns	ns
	Vit C-Palm 1%	21.4806	21.2902	20.9403	21.5174	21.2813	20.9114	-0.548736	-0.784828	-1.15472	1.4628	1.72289	2.22641	1.80403	0.388215		Vit C-Palm 1%							ns
	Vit C-Palm 3%	21.5217	21.2638	20.9827	21.4916	21.2463	21.0326	-0.57452	-0.819799	-1.03353	1.48918	1.76516	2.04703	1.76712	0.278928		Vit C-Palm 3%
	Relative gene expression measured by RT-qPCR from whole skin explants - Donor 2 - Fig 4A																	p (Dunn's post-test) :
	sample	COL1A1 - raw Cq			COL1A1 - normalized Cq			ΔCq			Fold-change			Average	SD		p (Kruskal-Wallis) = 0.0561	Control	Vit C 5%	Vit C-SQ 3%	Vit C-SQ 5%	SQ
	Control	24.5832	24.7268	24.8491	24.5411	24.7739	24.8437	0	0.232764	0.302524	1	0.851003	0.810833	0.887279	0.0996645		Control		ns	ns	ns	ns
	Vit C 5%	24.9787	24.9344	24.7539	24.9689	24.8649	24.8441	0.427705	0.323738	0.302986	0.743443	0.798997	0.810573	0.784338	0.0358854		Vit C 5%			<0,05	ns	ns
	Vit C-SQ 3%	23.913	23.8903	23.6606	23.9268	23.837	23.7088	-0.614301	-0.704168	-0.832381	1.53082	1.6292	1.78062	1.64688	0.125837		Vit C-SQ 3%				ns	ns
	Vit C-SQ 5%	24.6405	24.9413	24.5146	24.6602	24.8048	24.6476	0.119041	0.263627	0.106497	0.9208	0.832991	0.92884	0.89421	0.0531697		Vit C-SQ 5%					ns
	SQ	24.9397	24.7128	24.6107	24.9885	24.5746	24.7216	0.447376	0.0334441	0.180481	0.733376	0.977085	0.882409	0.86429	0.122861		SQ
																		p (Dunn's post-test) :
	sample	COL1A2 - raw Cq			COL1A2 - normalized Cq			ΔCq			Fold-change			Average	SD		p (Kruskal-Wallis) = 0.0248	Control	Vit C 5%	Vit C-SQ 3%	Vit C-SQ 5%	SQ
	Control	27.6322	27.0077	27.9776	27.5849	27.0591	27.9715	0	-0.525722	0.386588	1	1.43965	0.764936	1.0682	0.342489		Control		ns	ns	ns	ns
	Vit C 5%	26.7452	26.6334	27.0641	26.7347	26.5591	27.1628	-0.850151	-1.02579	-0.422114	1.80269	2.03607	1.33989	1.72622	0.354335		Vit C 5%			ns	ns	ns
	Vit C-SQ 3%	26.0786	26.4532	26.0224	26.0937	26.3941	26.0754	-1.49117	-1.19072	-1.50943	2.81118	2.28267	2.84697	2.64694	0.315975		Vit C-SQ 3%				ns	<0,05
	Vit C-SQ 5%	26.6591	27.4856	26.9263	26.6804	27.3351	27.0724	-0.904498	-0.249746	-0.512448	1.87189	1.189	1.42647	1.49579	0.346685		Vit C-SQ 5%					ns
	SQ	27.4492	29.2457	28.5167	27.503	29.0821	28.6452	-0.0819033	1.4972	1.06036	1.05841	0.354239	0.479513	0.630722	0.375651		SQ
																		p (Dunn's post-test) :
	sample	COL3A1 - raw Cq			COL3A1 - normalized Cq			ΔCq			Fold-change			Average	SD		p (Kruskal-Wallis) = 0.0121	Control	Vit C 5%	Vit C-SQ 3%	Vit C-SQ 5%	SQ
	Control	22.0359	22.5506	21.9641	21.9981	22.5936	21.9593	0	0.59545	-0.0388032	1	0.661838	1.02726	0.896366	0.203565		Control		ns	<0,05	<0,05	ns
	Vit C 5%	19.7253	19.4928	19.1613	19.7176	19.4384	19.2312	-2.28054	-2.55973	-2.76691	4.85861	5.89596	6.80649	5.85369	0.974628		Vit C 5%			ns	ns	ns
	Vit C-SQ 3%	19.1546	18.1665	18.8137	19.1657	18.126	18.852	-2.83238	-3.87213	-3.14613	7.12246	14.6429	8.85279	10.2061	3.93863		Vit C-SQ 3%				ns	ns
	Vit C-SQ 5%	19.0308	19.2163	18.4645	19.046	19.1111	18.5647	-2.95208	-2.88707	-3.43346	7.73862	7.39767	10.8038	8.64668	1.87585		Vit C-SQ 5%					ns
	SQ	20.6592	20.5702	20.2237	20.6997	20.4551	20.3148	-1.29843	-1.54298	-1.68328	2.45962	2.91395	3.21156	2.86171	0.378685		SQ
	Relative gene expression measured by RT-qPCR from whole skin explants - Donor 1 - Fig 4B																	p (Dunn's post-test) :
	sample	DCN - raw Cq			DCN - normalized Cq			ΔCq			Fold-change			Average	SD		p (Kruskal-Wallis) = 0.0053	Control	Vit C 1%	Vit C 3%	Vit C-SQ 1%	Vit C-SQ 3%	Vit C-Palm 1%	Vit C-Palm 3%
	Control	15.9504	16.1165	15.9442	15.954	16.1201	15.9366	0	0.166054	-0.0173698	1	0.891277	1.01211	0.967797	0.066544		Control		<0,05	ns	ns	ns	ns	ns
	VitC 1%	14.904	15.041	15.12	14.9204	15.0391	15.1044	-1.03365	-0.914899	-0.849593	2.0472	1.88544	1.80199	1.91154	0.124669		Vit C 1%			ns	ns	ns	ns	ns
	Vit C 3%	15.4317	15.2312	15.3062	15.367	15.2483	15.3565	-0.587045	-0.705719	-0.597476	1.50217	1.63096	1.51307	1.54873	0.071419		Vit C 3%				ns	ns	ns	ns
	Vit C-SQ 1%	15.1435	14.9856	14.9068	15.1761	14.9227	14.9417	-0.777872	-1.03127	-1.0123	1.7146	2.04382	2.01713	1.92518	0.182858		Vit C-SQ 1%					ns	ns	ns
	Vit C-SQ 3%	15.158	15.0285	15.1421	15.1674	15.0173	15.1442	-0.786636	-0.936741	-0.809834	1.72505	1.9142	1.75301	1.79742	0.102097		Vit C-SQ 3%						ns	ns
	Vit C-Palm 1%	15.5637	15.533	15.5476	15.5904	15.5266	15.5262	-0.363643	-0.427437	-0.427797	1.28667	1.34484	1.34518	1.32556	0.0336827		Vit C-Palm 1%							ns
	Vit C-Palm 3%	15.8219	15.7195	15.6976	15.7997	15.7066	15.7349	-0.154282	-0.247438	-0.219061	1.11287	1.1871	1.16398	1.15465	0.0379838		Vit C-Palm 3%
																		p (Dunn's post-test) :
	sample	FBN1 - raw Cq			FBN1 - normalized Cq			ΔCq			Fold-change			Average	SD		p (Kruskal-Wallis) = 0.0061	Control	Vit C 1%	Vit C 3%	Vit C-SQ 1%	Vit C-SQ 3%	Vit C-Palm 1%	Vit C-Palm 3%
	Control	23.7487	23.5104	24.1832	23.754	23.5156	24.1717	0	-0.238436	0.417715	1	1.17971	0.748609	0.976108	0.216543		Control		ns	ns	ns	<0,05	ns	ns
	VitC 1%	21.7334	21.7571	21.7921	21.7572	21.7543	21.7696	-1.9968	-1.99971	-1.98441	3.99113	3.9992	3.95701	3.98245	0.0223948		Vit C 1%			ns	ns	ns	ns	ns
	Vit C 3%	22.1699	22.0907	22.1285	22.0769	22.1155	22.2013	-1.67708	-1.6385	-1.55268	3.1978	3.11342	2.93361	3.08161	0.134935		Vit C 3%				ns	ns	ns	ns
	Vit C-SQ 1%	21.8041	21.7623	21.7931	21.8511	21.6711	21.8442	-1.90287	-2.08296	-1.90983	3.73958	4.23675	3.75764	3.91132	0.281972		Vit C-SQ 1%					ns	ns	ns
	Vit C-SQ 3%	21.6004	21.3442	21.8515	21.6137	21.3282	21.8545	-2.14035	-2.4258	-1.89953	4.40868	5.37328	3.73093	4.50429	0.825338		Vit C-SQ 3%						ns	ns
	Vit C-Palm 1%	22.7269	22.7667	22.9654	22.7658	22.7572	22.9337	-0.988242	-0.996789	-0.820265	1.98377	1.99555	1.76573	1.91502	0.12942		Vit C-Palm 1%							ns
	Vit C-Palm 3%	22.9286	22.7117	22.736	22.8965	22.693	22.79	-0.857476	-1.06098	-0.964026	1.81187	2.08634	1.95075	1.94965	0.137242		Vit C-Palm 3%
																		p (Dunn's post-test) :
	sample	PPIB - raw Cq			PPIB - normalized Cq			ΔCq			Fold-change			Average	SD		p (Kruskal-Wallis) = 0.0048	Control	Vit C 1%	Vit C 3%	Vit C-SQ 1%	Vit C-SQ 3%	Vit C-Palm 1%	Vit C-Palm 3%
	Control	25.4019	25.6012	25.1084	25.4076	25.6069	25.0964	0	0.199268	-0.311222	1	0.870992	1.24076	1.03725	0.187676		Control		ns	ns	ns	ns	ns	ns
	VitC 1%	25.5524	25.5079	25.3465	25.5804	25.5047	25.3203	0.172755	0.0970467	-0.0872858	0.887147	0.934945	1.06237	0.961487	0.0905766		Vit C 1%			ns	ns	ns	ns	ns
	Vit C 3%	26.5918	26.4836	26.688	26.4802	26.5133	26.7758	1.07261	1.10573	1.36814	0.475459	0.464668	0.387389	0.442505	0.048036		Vit C 3%				ns	<0,05	ns	ns
	Vit C-SQ 1%	26.445	26.3972	26.1249	26.502	26.2865	26.1861	1.09443	0.87893	0.77849	0.468322	0.543771	0.582977	0.53169	0.0582745		Vit C-SQ 1%					ns	ns	ns
	Vit C-SQ 3%	24.4385	23.559	24.3819	24.4535	23.5414	24.3852	-0.954107	-1.86622	-1.02242	1.93738	3.64577	2.03133	2.53816	0.960368		Vit C-SQ 3%						ns	ns
	Vit C-Palm 1%	25.5866	25.7636	25.8998	25.6304	25.7528	25.8641	0.222753	0.345224	0.456449	0.856928	0.787186	0.728778	0.790964	0.0641587		Vit C-Palm 1%							ns
	Vit C-Palm 3%	25.7074	25.7422	25.5364	25.6714	25.721	25.5971	0.263771	0.313383	0.189471	0.832908	0.804752	0.876927	0.838196	0.0363766		Vit C-Palm 3%
	Relative gene expression measured by RT-qPCR from whole skin explants - Donor 2 - Fig 4B																	p (Dunn's post-test) :
	sample	DCN - raw Cq			DCN - normalized Cq			ΔCq			Fold-change			Average	SD		p (Kruskal-Wallis) = 0.0262	Control	Vit C 5%	Vit C-SQ 3%	Vit C-SQ 5%	SQ
	Control	16.4426	16.5063	16.2639	16.4144	16.5378	16.2603	0	0.123357	-0.15411	1	0.918049	1.11273	1.01026	0.0977478		Control		ns	ns	ns	ns
	Vit C 5%	14.9646	14.9898	14.917	14.9587	14.9479	14.9714	-1.4557	-1.46649	-1.44303	2.7429	2.76349	2.71891	2.74177	0.0223102		Vit C 5%			ns	ns	ns
	Vit C-SQ 3%	15.0113	14.8204	14.7281	15.02	14.7873	14.7581	-1.39445	-1.62713	-1.65638	2.62888	3.08898	3.15224	2.9567	0.285655		Vit C-SQ 3%				ns	ns
	Vit C-SQ 5%	14.9069	14.7629	14.8946	14.9188	14.6821	14.9754	-1.49567	-1.73237	-1.43902	2.81994	3.32272	2.71137	2.95134	0.326172		Vit C-SQ 5%					ns
	SQ	15.5478	15.131	15.2668	15.5783	15.0464	15.3356	-0.836156	-1.36806	-1.07882	1.78529	2.58123	2.1123	2.15961	0.400076		SQ
																		p (Dunn's post-test) :
	sample	FBN1 - raw Cq			FBN1 - normalized Cq			ΔCq			Fold-change			Average	SD		p (Kruskal-Wallis) = 0.0091	Control	Vit C 5%	Vit C-SQ 3%	Vit C-SQ 5%	SQ
	Control	24.2335	24.1501	24.0691	24.192	24.1961	24.0638	0	0.00410127	-0.128172	1	0.997161	1.09291	1.03002	0.0544785		Control		ns	ns	<0,05	ns
	Vit C 5%	21.165	21.0997	20.9455	21.1567	21.0408	21.0219	-3.03535	-3.15118	-3.17015	8.19846	8.8838	9.00138	8.69455	0.433624		Vit C 5%			ns	ns	ns
	Vit C-SQ 3%	20.5579	20.9718	20.8362	20.5698	20.925	20.8787	-3.62219	-3.26703	-3.31333	12.3137	9.62665	9.94058	10.627	1.46914		Vit C-SQ 3%				ns	ns
	Vit C-SQ 5%	20.5216	20.5408	20.274	20.538	20.4284	20.384	-3.654	-3.76363	-3.80804	12.5882	13.5821	14.0067	13.3923	0.728044		Vit C-SQ 5%					ns
	SQ	21.8316	22.0896	22.0338	21.8743	21.966	22.1331	-2.31772	-2.22597	-2.05888	4.98544	4.67825	4.16661	4.6101	0.413644		SQ
																		p (Dunn's post-test) :
	sample	PPIB - raw Cq			PPIB - normalized Cq			ΔCq			Fold-change			Average	SD		p (Kruskal-Wallis) = 0.0563	Control	Vit C 5%	Vit C-SQ 3%	Vit C-SQ 5%	SQ
	Control	25.738	25.8517	25.6011	25.6939	25.901	25.5955	0	0.207102	-0.0984564	1	0.866276	1.07063	0.978968	0.103787		Control		ns	ns	ns	ns
	Vit C 5%	26.0195	25.8199	25.9728	26.0092	25.7479	26.0676	0.315302	0.0539523	0.373645	0.803683	0.963294	0.77183	0.846269	0.10259		Vit C 5%			ns	ns	ns
	Vit C-SQ 3%	24.6693	24.6826	24.6402	24.6835	24.6275	24.6904	-1.01037	-1.06642	-1.00354	2.01443	2.09424	2.00491	2.03786	0.0490534		Vit C-SQ 3%				ns	ns
	Vit C-SQ 5%	26.0922	25.5832	25.8454	26.1131	25.4431	25.9857	0.419147	-0.250806	0.291749	0.747866	1.18987	0.816911	0.918217	0.23778		Vit C-SQ 5%					ns
	SQ	25.5013	25.5408	25.6501	25.5512	25.3979	25.7656	-0.142673	-0.296001	0.071724	1.10395	1.22774	0.9515	1.0944	0.138366		SQ
	Relative gene expression measured by RT-qPCR from whole skin explants - Donor 1 - Fig 4C																	p (Dunn's post-test) :
	sample	MMP1 - raw Cq			MMP1 - normalized Cq			ΔCq			Fold-change			Average	SD		p (Kruskal-Wallis) = 0.0167	Control	Vit C 1%	Vit C 3%	Vit C-SQ 1%	Vit C-SQ 3%	Vit C-Palm 1%	Vit C-Palm 3%
	Control	28.2731	28.2859	28.6391	28.2795	28.2921	28.6255	0	0.012665	0.346	1	0.99126	0.786763	0.926007	0.120669		Control		ns	ns	ns	ns	ns	ns
	VitC 1%	28.3495	29.3504	29.1879	28.3805	29.3466	29.1578	0.101073	1.0672	0.878354	0.93234	0.477246	0.543988	0.651191	0.245758		Vit C 1%			ns	ns	<0,05	ns	ns
	Vit C 3%	28.6566	28.8614	28.8713	28.5364	28.8939	28.9663	0.256945	0.614436	0.686811	0.836858	0.653185	0.621225	0.703756	0.116372		Vit C 3%				ns	<0,05	ns	ns
	Vit C-SQ 1%	28.2281	28.5659	27.9912	28.289	28.4461	28.0567	0.00954203	0.166654	-0.222715	0.993408	0.890906	1.16693	1.01708	0.139525		Vit C-SQ 1%					ns	ns	ns
	Vit C-SQ 3%	27.2616	27.6715	27.5827	27.2783	27.6507	27.5864	-1.00112	-0.628703	-0.693029	2.00155	1.54617	1.61667	1.72147	0.245108		Vit C-SQ 3%						ns	ns
	Vit C-Palm 1%	27.8244	28.1234	28.3172	27.872	28.1116	28.2781	-0.407436	-0.167803	-0.00132821	1.32633	1.12335	1.00092	1.1502	0.164356		Vit C-Palm 1%							ns
	Vit C-Palm 3%	27.7643	28.5172	28.1688	27.7254	28.4938	28.2357	-0.554048	0.214311	-0.043724	1.4682	0.861958	1.03077	1.12031	0.312882		Vit C-Palm 3%
																		p (Dunn's post-test) :
	sample	TIMP1 - raw Cq			TIMP1 - normalized Cq			ΔCq			Fold-change			Average	SD		p (Kruskal-Wallis) = 0.0054	Control	Vit C 1%	Vit C 3%	Vit C-SQ 1%	Vit C-SQ 3%	Vit C-Palm 1%	Vit C-Palm 3%
	Control	30.1103	30.623	30.7328	30.1171	30.6297	30.7181	0	0.512634	0.601051	1	0.700941	0.659273	0.786738	0.185861		Control		ns	ns	ns	ns	ns	ns
	VitC 1%	29.7286	31.6652	31.3872	29.7612	31.6612	31.3548	-0.355878	1.54408	1.23771	1.27976	0.342914	0.424045	0.682241	0.519058		Vit C 1%			ns	ns	<0,05	ns	ns
	Vit C 3%	28.5038	28.5056	28.3488	28.3843	28.5377	28.442	-1.7328	-1.5794	-1.67509	3.32373	2.98846	3.19338	3.16852	0.169013		Vit C 3%				ns	ns	ns	ns
	Vit C-SQ 1%	29.2194	29.7986	29.7217	29.2824	29.6736	29.7913	-0.834693	-0.443486	-0.325763	1.78348	1.35989	1.25333	1.46556	0.280429		Vit C-SQ 1%					ns	ns	ns
	Vit C-SQ 3%	26.3949	26.5367	26.4908	26.4111	26.5168	26.4944	-3.70599	-3.60027	-3.62273	13.0502	12.128	12.3183	12.4988	0.486847		Vit C-SQ 3%						<0,05	ns
	Vit C-Palm 1%	30.7098	31.029	30.8346	30.7624	31.0161	30.7921	0.645289	0.89896	0.674964	0.639365	0.536273	0.626348	0.600662	0.0561409		Vit C-Palm 1%							ns
	Vit C-Palm 3%	26.7433	26.6613	26.8053	26.7058	26.6394	26.869	-3.41127	-3.47772	-3.24814	10.6389	11.1403	9.5014	10.4269	0.839782		Vit C-Palm 3%
	Relative gene expression measured by RT-qPCR from whole skin explants - Donor 2 - Fig 4C																	p (Dunn's post-test) :
	sample	MMP1 - raw Cq			MMP1 - normalized Cq			ΔCq			Fold-change			Average	SD		p (Kruskal-Wallis) = 0.0780	Control	Vit C 5%	Vit C-SQ 3%	Vit C-SQ 5%	SQ
	Control	29.0135	28.6021	na	28.9638	28.6566	na	0	-0.307195	na	1	1.2373	na	1.11865	0.167796		Control		ns	ns	ns	ns
	Vit C 5%	28.4645	28.3353	na	28.4534	28.2562	na	-0.510461	-0.707591	na	1.42451	1.63308	na	1.52879	0.147481		Vit C 5%			ns	ns	ns
	Vit C-SQ 3%	27.9547	28.146	na	27.9709	28.0832	na	-0.992947	-0.880586	na	1.99025	1.84112	na	1.91568	0.105446		Vit C-SQ 3%				ns	ns
	Vit C-SQ 5%	28.5663	28.8305	na	28.5891	28.6726	na	-0.37472	-0.291182	na	1.29659	1.22364	na	1.26012	0.0515803		Vit C-SQ 5%					ns
	SQ	27.5909	27.6207	na	27.6449	27.4662	na	-1.3189	-1.49765	na	2.49475	2.82382	na	2.65928	0.232683		SQ
																		p (Dunn's post-test) :
	sample	TIMP1 - raw Cq			TIMP1 - normalized Cq			ΔCq			Fold-change			Average	SD		p (Kruskal-Wallis) = 0.0221	Control	Vit C 5%	Vit C-SQ 3%	Vit C-SQ 5%	SQ
	Control	28.9177	28.5096	28.9127	28.8682	28.564	28.9064	0	-0.304206	0.0382037	1	1.23474	0.973867	1.06954	0.143666		Control		ns	ns	ns	ns
	Vit C 5%	27.2619	27.5285	27.1992	27.2512	27.4517	27.2984	-1.61705	-1.41647	-1.56977	3.06748	2.66932	2.96857	2.90179	0.207309		Vit C 5%			<0,05	ns	ns
	Vit C-SQ 3%	28.9151	28.754	28.8547	28.9318	28.6899	28.9135	0.0636112	-0.178322	0.0453238	0.956866	1.13157	0.969072	1.01917	0.0975311		Vit C-SQ 3%				ns	ns
	Vit C-SQ 5%	28.8387	29.0421	28.4882	28.8617	28.8831	28.6428	-0.00650344	0.0149118	-0.225385	1.00452	0.989717	1.16909	1.05444	0.0995632		Vit C-SQ 5%					ns
	SQ	28.2046	28.6655	28.2275	28.2598	28.5052	28.3547	-0.608426	-0.363039	-0.513516	1.5246	1.28613	1.42752	1.41275	0.119916		SQ
																	in yellow : the highest rank difference between two conditions

## Sheet: Fig.5 raw data
	Relative gene expression measured by RT-qPCR from whole skin explants - Donor 1 - Fig 5A																	p (Dunn's post-test) :
	sample	HAS2 - raw Cq			HAS2 - normalized Cq			ΔCq			Fold-change			Average	SD		p (Kruskal-Wallis) = 0.0171	Control	Vit C 1%	Vit C 3%	Vit C-SQ 1%	Vit C-SQ 3%	Vit C-Palm 1%	Vit C-Palm 3%
	Control	21.7029	21.792	21.71	21.7078	21.7968	21.6997	0	0.0890202	-0.00813443	1	0.940161	1.00565	0.981938	0.0362906		Control		ns	ns	ns	<0,05	ns	ns
	VitC 1%	20.5007	21.1022	20.7304	20.5232	21.0995	20.709	-1.18462	-0.608311	-0.998744	2.27303	1.52447	1.99826	1.93192	0.378663		Vit C 1%			ns	ns	ns	ns	ns
	Vit C 3%	21.4324	20.9215	20.9507	21.3425	20.945	21.0196	-0.365327	-0.762768	-0.688165	1.28817	1.69674	1.61123	1.53205	0.215487		Vit C 3%				ns	ns	ns	ns
	Vit C-SQ 1%	20.832	20.7802	20.7091	20.8769	20.6931	20.7577	-0.830851	-1.01471	-0.950127	1.77873	2.0205	1.93204	1.91042	0.122322		Vit C-SQ 1%					ns	ns	ns
	Vit C-SQ 3%	20.7164	20.6149	20.684	20.7291	20.5994	20.6868	-0.978658	-1.10835	-1.02101	1.97063	2.15599	2.02934	2.05199	0.0947312		Vit C-SQ 3%						ns	ns
	Vit C-Palm 1%	20.9079	20.924	21.2591	20.9437	20.9153	21.2298	-0.764086	-0.792519	-0.478018	1.69829	1.7321	1.39283	1.60774	0.186884		Vit C-Palm 1%							ns
	Vit C-Palm 3%	21.1638	20.9856	21.2603	21.1342	20.9683	21.3108	-0.573612	-0.739515	-0.39701	1.48825	1.66961	1.31678	1.49155	0.176442		Vit C-Palm 3%
																		p (Dunn's post-test) :
	sample	DSE - raw Cq			DSE - normalized Cq			ΔCq			Fold-change			Average	SD		p (Kruskal-Wallis) = 0.0173	Control	Vit C 1%	Vit C 3%	Vit C-SQ 1%	Vit C-SQ 3%	Vit C-Palm 1%	Vit C-Palm 3%
	Control	30.3521	30.3137	30.461	30.359	30.3204	30.4465	0	-0.038591	0.0874903	1	1.02711	0.941159	0.989423	0.0439412		Control		ns	ns	ns	<0,05	ns	ns
	VitC 1%	29.7766	29.6015	29.9408	29.8092	29.5978	29.9099	-0.549772	-0.761236	-0.44913	1.46385	1.69494	1.36522	1.508	0.169238		Vit C 1%			ns	ns	ns	ns	ns
	Vit C 3%	29.5759	28.9056	29.4442	29.4519	28.9381	29.5411	-0.907103	-1.42085	-0.817903	1.87528	2.67744	1.76284	2.10519	0.498765		Vit C 3%				ns	ns	ns	ns
	Vit C-SQ 1%	29.5	29.1935	28.4477	29.5636	29.0711	28.5143	-0.795349	-1.28788	-1.84465	1.7355	2.44169	3.59165	2.58961	0.936877		Vit C-SQ 1%					ns	ns	ns
	Vit C-SQ 3%	28.5982	28.1274	28.6295	28.6158	28.1064	28.6333	-1.74315	-2.25262	-1.72567	3.34766	4.76548	3.30735	3.80683	0.83046		Vit C-SQ 3%						ns	ns
	Vit C-Palm 1%	30.466	29.7369	29.9336	30.5182	29.7245	29.8923	0.15917	-0.634482	-0.466675	0.89554	1.55238	1.38192	1.27661	0.340847		Vit C-Palm 1%							ns
	Vit C-Palm 3%	29.4939	28.5702	29.8097	29.4526	28.5467	29.8805	-0.906387	-1.81227	-0.478503	1.87435	3.51194	1.3933	2.25986	1.11069		Vit C-Palm 3%
																		p (Dunn's post-test) :
	sample	B3GALT6 - raw Cq			B3GALT6 - normalized Cq			ΔCq			Fold-change			Average	SD		p (Kruskal-Wallis) = 0.0420	Control	Vit C 1%	Vit C 3%	Vit C-SQ 1%	Vit C-SQ 3%	Vit C-Palm 1%	Vit C-Palm 3%
	Control	25.297	25.6126	25.181	25.3027	25.6182	25.169	0	0.315516	-0.133733	1	0.803564	1.09713	0.966898	0.149556		Control		ns	ns	ns	ns	ns	ns
	VitC 1%	25.4341	25.3374	25.4626	25.462	25.3342	25.4363	0.159248	0.0314375	0.1336	0.895492	0.978445	0.911554	0.928497	0.0439955		Vit C 1%			ns	ns	ns	ns	ns
	Vit C 3%	25.4027	25.3978	25.3596	25.2961	25.4264	25.443	-0.00661091	0.123645	0.140315	1.00459	0.917866	0.907321	0.94326	0.0533768		Vit C 3%				ns	ns	ns	ns
	Vit C-SQ 1%	25.0683	25.1847	25.2658	25.1224	25.0791	25.325	-0.18037	-0.223625	0.0222521	1.13317	1.16766	0.984694	1.09518	0.0972229		Vit C-SQ 1%					ns	ns	ns
	Vit C-SQ 3%	24.7346	24.6689	24.5719	24.7498	24.6505	24.5752	-0.552891	-0.652273	-0.727485	1.46702	1.57164	1.65575	1.5648	0.0945496		Vit C-SQ 3%						<0,05	ns
	Vit C-Palm 1%	25.4104	25.6235	25.6954	25.4539	25.6128	25.6599	0.151181	0.310068	0.357211	0.900513	0.806604	0.780672	0.829263	0.0630517		Vit C-Palm 1%							ns
	Vit C-Palm 3%	25.5338	25.3449	24.9254	25.498	25.3241	24.9846	0.195303	0.0213404	-0.318123	0.87339	0.985317	1.24671	1.03514	0.191581		Vit C-Palm 3%
	Relative gene expression measured by RT-qPCR from whole skin explants - Donor 2 - Fig 5A																	p (Dunn's post-test) :
	sample	HAS2 - raw Cq			HAS2 - normalized Cq			ΔCq			Fold-change			Average	SD		p (Kruskal-Wallis) = 0.0171	Control	Vit C 5%	Vit C-SQ 3%	Vit C-SQ 5%	SQ
	Control	22.867	23.0845	22.7496	22.8279	23.1285	22.7446	0	0.300613	-0.0832609	1	0.811907	1.05941	0.957106	0.129207		Control		<0,05	ns	ns	ns
	Vit C 5%	20.5972	20.7421	20.5988	20.5891	20.6843	20.6739	-2.2388	-2.14359	-2.15394	4.72005	4.41859	4.4504	4.52968	0.165629		Vit C 5%			ns	ns	ns
	Vit C-SQ 3%	20.7229	20.756	20.7053	20.7349	20.7097	20.7475	-2.093	-2.11816	-2.08042	4.26633	4.3414	4.22929	4.27901	0.0571163		Vit C-SQ 3%				ns	ns
	Vit C-SQ 5%	20.7506	20.7626	20.6845	20.7672	20.6489	20.7967	-2.0607	-2.17898	-2.03116	4.1719	4.52835	4.08733	4.26253	0.234058		Vit C-SQ 5%					ns
	SQ	21.029	20.9263	21.0101	21.0702	20.8093	21.1048	-1.75772	-2.01858	-1.72306	3.38162	4.05185	3.30135	3.57827	0.412089		SQ
																		p (Dunn's post-test) :
	sample	DSE - raw Cq			DSE - normalized Cq			ΔCq			Fold-change			Average	SD		p (Kruskal-Wallis) = 0.0289	Control	Vit C 5%	Vit C-SQ 3%	Vit C-SQ 5%	SQ
	Control	29.2136	28.641	29.2816	29.1636	28.6956	29.2752	0	-0.46801	0.111623	1	1.3832	0.925546	1.10292	0.245572		Control		ns	ns	ns	ns
	Vit C 5%	28.5512	29.463	28.9907	28.54	29.3808	29.0964	-0.623581	0.217173	-0.0671941	1.54069	0.86025	1.04768	1.14954	0.351473		Vit C 5%			ns	ns	ns
	Vit C-SQ 3%	26.9525	26.615	26.9642	26.9681	26.5556	27.0191	-2.19551	-2.60795	-2.14446	4.58052	6.09638	4.42126	5.03272	0.924595		Vit C-SQ 3%				ns	<0,05
	Vit C-SQ 5%	29.1391	29.3301	29.9383	29.1624	29.1696	30.1007	-0.00125154	0.00595945	0.937118	1.00087	0.995878	0.522275	0.839674	0.274886		Vit C-SQ 5%					ns
	SQ	30.7409	30.1887	30.1815	30.8011	30.0198	30.3175	1.63751	0.856225	1.15387	0.321411	0.552396	0.449417	0.441075	0.115718		SQ
																		p (Dunn's post-test) :
	sample	B3GALT6 - raw Cq			B3GALT6 - normalized Cq			ΔCq			Fold-change			Average	SD		p (Kruskal-Wallis) = 0.0146	Control	Vit C 5%	Vit C-SQ 3%	Vit C-SQ 5%	SQ
	Control	25.6662	26.0257	25.5962	25.6223	26.0754	25.5906	0	0.45308	-0.0317096	1	0.730482	1.02222	0.917568	0.162402		Control		ns	<0,05	ns	ns
	Vit C 5%	24.8276	24.6355	24.6737	24.8178	24.5668	24.7637	-0.804438	-1.05553	-0.858602	1.74647	2.07848	1.81328	1.87941	0.175606		Vit C 5%			ns	ns	ns
	Vit C-SQ 3%	24.5401	24.498	24.5583	24.5544	24.4434	24.6083	-1.06792	-1.17891	-1.01396	2.09641	2.26406	2.01945	2.12664	0.125075		Vit C-SQ 3%				ns	ns
	Vit C-SQ 5%	25.0441	25.7294	25.4482	25.0641	25.5885	25.5863	-0.55817	-0.0337413	-0.0359801	1.4724	1.02366	1.02525	1.17377	0.258621		Vit C-SQ 5%					ns
	SQ	24.7523	24.8587	24.6051	24.8008	24.7196	24.7159	-0.821491	-0.902673	-0.906338	1.76723	1.86953	1.87428	1.83701	0.0604799		SQ
	Relative gene expression measured by RT-qPCR from whole skin explants - Donor 1 - Fig 5B																	p (Dunn's post-test) :
	sample	ADIPOQ - raw Cq			ADIPOQ - normalized Cq			ΔCq			Fold-change			Average	SD		p (Kruskal-Wallis) = 0.0125	Control	Vit C 1%	Vit C 3%	Vit C-SQ 1%	Vit C-SQ 3%	Vit C-Palm 1%	Vit C-Palm 3%
	Control	24.2533	24.2877	24.1349	24.2587	24.293	24.1234	0	0.0342928	-0.135331	1	0.97651	1.09834	1.02495	0.0646361		Control		ns	ns	ns	<0,01	ns	ns
	VitC 1%	23.029	22.9045	23.2183	23.0543	22.9016	23.1944	-1.20445	-1.35712	-1.06438	2.3045	2.56174	2.09127	2.31917	0.235579		Vit C 1%			ns	ns	ns	ns	ns
	Vit C 3%	23.3775	23.3371	23.5587	23.2794	23.3633	23.6362	-0.979299	-0.895389	-0.622503	1.97151	1.86011	1.53954	1.79039	0.224264		Vit C 3%				ns	ns	ns	ns
	Vit C-SQ 1%	23.3059	23.3615	23.172	23.3562	23.2636	23.2263	-0.902507	-0.995167	-1.03242	1.86931	1.99331	2.04545	1.96936	0.0904777		Vit C-SQ 1%					ns	ns	ns
	Vit C-SQ 3%	22.6795	22.7825	22.7194	22.6934	22.7654	22.7224	-1.56529	-1.49331	-1.53629	2.95936	2.81535	2.90047	2.89173	0.0724026		Vit C-SQ 3%						ns	ns
	Vit C-Palm 1%	23.1283	23.304	23.6318	23.1679	23.2943	23.5992	-1.09082	-0.964464	-0.659492	2.12996	1.95134	1.57953	1.88694	0.280809		Vit C-Palm 1%							ns
	Vit C-Palm 3%	23.4243	23.2763	23.0779	23.3915	23.2572	23.1328	-0.867215	-1.00156	-1.12598	1.82414	2.00217	2.1825	2.00294	0.179183		Vit C-Palm 3%
																		p (Dunn's post-test) :
	sample	HMMR - raw Cq			HMMR - normalized Cq			ΔCq			Fold-change			Average	SD		p (Kruskal-Wallis) = 0.0125	Control	Vit C 1%	Vit C 3%	Vit C-SQ 1%	Vit C-SQ 3%	Vit C-Palm 1%	Vit C-Palm 3%
	Control	25.5872	25.7895	25.4595	25.593	25.7952	25.4474	0	0.202149	-0.145602	1	0.869255	1.10619	0.991815	0.11868		Control		ns	ns	ns	ns	ns	ns
	VitC 1%	22.0568	23.7752	22.7541	22.081	23.7721	22.7307	-3.51204	-1.8209	-2.86236	11.4085	3.53302	7.27202	7.40452	3.93942		Vit C 1%			ns	ns	ns	ns	ns
	Vit C 3%	22.8486	23.6945	22.8878	22.7528	23.7212	22.963	-2.84025	-1.87186	-2.62997	7.16142	3.66003	6.19013	5.67053	1.8076		Vit C 3%				ns	ns	ns	ns
	Vit C-SQ 1%	22.9992	23.5251	23.186	23.0489	23.4265	23.2403	-2.54416	-2.16654	-2.35267	5.83267	4.48945	5.1077	5.14327	0.672316		Vit C-SQ 1%					ns	ns	ns
	Vit C-SQ 3%	22.9328	23.4355	22.8965	22.9469	23.418	22.8996	-2.64609	-2.17506	-2.69338	6.25967	4.51604	6.46826	5.74799	1.07198		Vit C-SQ 3%						ns	ns
	Vit C-Palm 1%	24.2995	24.3897	24.13	24.3411	24.3795	24.0967	-1.25195	-1.21348	-1.49631	2.38163	2.31896	2.8212	2.50727	0.273675		Vit C-Palm 1%							ns
	Vit C-Palm 3%	24.1617	24.7416	24.2435	24.1279	24.7213	24.3011	-1.46515	-0.871754	-1.29192	2.76092	1.82989	2.44854	2.34645	0.47384		Vit C-Palm 3%
	Relative gene expression measured by RT-qPCR from whole skin explants - Donor 2 - Fig 5B																	p (Dunn's post-test) :
	sample	ADIPOQ - raw Cq			ADIPOQ - normalized Cq			ΔCq			Fold-change			Average	SD		p (Kruskal-Wallis) = 0.0128	Control	Vit C 5%	Vit C-SQ 3%	Vit C-SQ 5%	SQ
	Control	25.0695	24.8083	25.0845	25.0265	24.8556	25.079	0	-0.170929	0.0524792	1	1.12578	0.964278	1.03002	0.0848346		Control		<0,05	ns	ns	ns
	Vit C 5%	21.6929	22.5238	21.9467	21.6843	22.461	22.0268	-3.3422	-2.56556	-2.99974	10.1415	5.91985	7.99858	8.01999	2.11092		Vit C 5%			ns	ns	ns
	Vit C-SQ 3%	22.7959	22.7174	22.6776	22.8092	22.6668	22.7238	-2.21737	-2.35978	-2.30271	4.65046	5.1329	4.93382	4.90573	0.242447		Vit C-SQ 3%				ns	ns
	Vit C-SQ 5%	22.2921	22.7684	22.6691	22.3099	22.6437	22.7921	-2.71659	-2.3828	-2.23444	6.57317	5.21547	4.70579	5.49814	0.965252		Vit C-SQ 5%					ns
	SQ	23.3085	23.9476	23.837	23.3541	23.8136	23.9444	-1.67243	-1.21289	-1.08213	3.1875	2.31802	2.11716	2.5409	0.568914		SQ
																		p (Dunn's post-test) :
	sample	HMMR - raw Cq			HMMR - normalized Cq			ΔCq			Fold-change			Average	SD		p (Kruskal-Wallis) = 0.0166	Control	Vit C 5%	Vit C-SQ 3%	Vit C-SQ 5%	SQ
	Control	26.8908	26.7011	26.7051	26.8447	26.752	26.6993	0	-0.0926693	-0.145448	1	1.06634	1.10607	1.05747	0.0535903		Control		ns	ns	<0,05	ns
	Vit C 5%	22.9945	22.3408	21.8867	22.9855	22.2785	21.9665	-3.85925	-4.56626	-4.87822	14.5128	23.6909	29.4098	22.5378	7.51515		Vit C 5%			ns	ns	ns
	Vit C-SQ 3%	22.0274	22.4788	21.8537	22.0402	22.4286	21.8982	-4.80453	-4.41609	-4.94647	27.9452	21.3489	30.8345	26.7095	4.86203		Vit C-SQ 3%				ns	ns
	Vit C-SQ 5%	21.5434	22.1496	21.0062	21.5606	22.0283	21.1202	-5.28412	-4.81643	-5.72455	38.9655	28.1767	52.8762	40.0061	12.3826		Vit C-SQ 5%					ns
	SQ	23.445	23.7978	23.5803	23.4909	23.6647	23.6865	-3.35379	-3.18007	-3.15819	10.2233	9.0635	8.92709	9.40463	0.71227		SQ
	Relative gene expression measured by RT-qPCR from whole skin explants - Donor 1 - Fig 5C																	p (Dunn's post-test) :
	sample	LAMA5 - raw Cq			LAMA5 - normalized Cq			ΔCq			Fold-change			Average	SD		p (Kruskal-Wallis) = 0.0424	Control	Vit C 1%	Vit C 3%	Vit C-SQ 1%	Vit C-SQ 3%	Vit C-Palm 1%	Vit C-Palm 3%
	Control	31.3075	30.6763	31.5616	31.3145	30.6831	31.5465	0	-0.631409	0.231994	1	1.54908	0.851457	1.13351	0.367475		Control		ns	ns	ns	ns	ns	ns
	VitC 1%	31.2651	30.7134	31.5455	31.2994	30.7095	31.5129	-0.0151075	-0.605048	0.198399	1.01053	1.52103	0.871517	1.13436	0.342005		Vit C 1%			ns	ns	ns	ns	ns
	Vit C 3%	31.5982	31.8481	31.4703	31.4657	31.8839	31.5738	0.151146	0.569407	0.2593	0.900535	0.673894	0.835493	0.803307	0.116698		Vit C 3%				ns	ns	ns	ns
	Vit C-SQ 1%	31.7376	32.151	na	31.8061	32.0161	na	0.491547	0.701631	na	0.711262	0.614876	na	0.663069	0.0681549		Vit C-SQ 1%					<0,05	ns	ns
	Vit C-SQ 3%	28.7705	29.8057	28.805	28.7882	29.7834	28.8089	-2.52627	-1.53112	-2.50562	5.7608	2.89011	5.67892	4.77661	1.63427		Vit C-SQ 3%						ns	ns
	Vit C-Palm 1%	30.5375	30.7648	31.6095	30.5898	30.7519	31.5659	-0.724736	-0.562567	0.251382	1.6526	1.4769	0.840091	1.32319	0.427504		Vit C-Palm 1%							ns
	Vit C-Palm 3%	31.146	31.3194	31.6517	31.1024	31.2936	31.7269	-0.212073	-0.0209574	0.412386	1.15835	1.01463	0.751379	0.974788	0.206391		Vit C-Palm 3%
																		p (Dunn's post-test) :
	sample	TNXB - raw Cq			TNXB - normalized Cq			ΔCq			Fold-change			Average	SD		p (Kruskal-Wallis) = 0.0063	Control	Vit C 1%	Vit C 3%	Vit C-SQ 1%	Vit C-SQ 3%	Vit C-Palm 1%	Vit C-Palm 3%
	Control	28.7189	29.0543	28.4906	28.7254	29.0607	28.4771	0	0.335322	-0.248335	1	0.792607	1.18784	0.993481	0.197695		Control		ns	ns	ns	ns	ns	ns
	VitC 1%	31.5285	30.5132	30.4188	31.563	30.5093	30.3874	2.83765	1.78388	1.66205	0.139889	0.290402	0.31599	0.24876	0.0951495		Vit C 1%			ns	<0,05	<0,05	ns	ns
	Vit C 3%	29.4013	29.635	28.1163	29.278	29.6684	28.2087	0.552573	0.942963	-0.516652	0.681803	0.520163	1.43063	0.877533	0.485768		Vit C 3%				ns	ns	ns	ns
	Vit C-SQ 1%	27.5982	27.5606	27.611	27.6577	27.445	27.6757	-1.06766	-1.28039	-1.0497	2.09603	2.42904	2.07011	2.19839	0.200169		Vit C-SQ 1%					ns	ns	ns
	Vit C-SQ 3%	27.6345	27.6988	27.5635	27.6515	27.678	27.5672	-1.07388	-1.04736	-1.15815	2.10508	2.06674	2.23171	2.13451	0.0863313		Vit C-SQ 3%						ns	ns
	Vit C-Palm 1%	28.0705	28.1451	28.3828	28.1185	28.1333	28.3437	-0.606851	-0.592065	-0.381706	1.52293	1.5074	1.30288	1.44441	0.122809		Vit C-Palm 1%							ns
	Vit C-Palm 3%	29.3468	29.1026	28.9912	29.3057	29.0787	29.06	0.580277	0.353272	0.334643	0.668835	0.782807	0.792981	0.748208	0.0689263		Vit C-Palm 3%
	Relative gene expression measured by RT-qPCR from whole skin explants - Donor 2 - Fig 5C																	p (Dunn's post-test) :
	sample	LAMA5 - raw Cq			LAMA5 - normalized Cq			ΔCq			Fold-change			Average	SD		p (Kruskal-Wallis) = 0.3035	Control	Vit C 5%	Vit C-SQ 3%	Vit C-SQ 5%	SQ
	Control	31.4168	30.6234	30.97	30.9632	30.6818	31.363	0	-0.281459	na	1	1.21542	na	1.10771	0.152327		Control		ns	ns	ns	ns
	Vit C 5%	31.7602	31.0028	31.6635	31.7477	30.9164	31.7789	0.784477	-0.0468858	na	0.580562	1.03303	na	0.806797	0.319945		Vit C 5%			ns	ns	ns
	Vit C-SQ 3%	31.2049	31.5745	na	31.223	31.504	na	0.259779	0.540802	na	0.835216	0.687389	na	0.761302	0.10453		Vit C-SQ 3%				ns	ns
	Vit C-SQ 5%	na	na	na	na	na	na	na	na	na	na	na	na	na	na		Vit C-SQ 5%					ns
	SQ	31.7822	31.5543	na	31.8444	31.3778	na	0.881124	0.414575	na	0.542944	0.75024	na	0.646592	0.146581		SQ
																		p (Dunn's post-test) :
	sample	TNXB - raw Cq			TNXB - normalized Cq			ΔCq			Fold-change			Average	SD		p (Kruskal-Wallis) = 0.2173	Control	Vit C 5%	Vit C-SQ 3%	Vit C-SQ 5%	SQ
	Control	28.7089	28.4369	28.9372	28.6597	28.4911	28.9309	0	-0.168571	0.271206	1	1.12395	0.828626	0.98419	0.148293		Control		ns	ns	ns	ns
	Vit C 5%	28.6864	28.5251	28.5527	28.6751	28.4455	28.6568	0.0154126	-0.214196	-0.00287655	0.989374	1.16006	1.002	1.05048	0.0951102		Vit C 5%			ns	ns	ns
	Vit C-SQ 3%	28.832	28.9355	28.7677	28.8488	28.871	28.8263	0.189034	0.211245	0.166572	0.877193	0.863791	0.890957	0.877314	0.0135832		Vit C-SQ 3%				ns	ns
	Vit C-SQ 5%	28.4697	28.5949	27.97	28.4924	28.4383	28.1218	-0.167281	-0.221384	-0.537968	1.12294	1.16585	1.45193	1.24691	0.178844		Vit C-SQ 5%					ns
	SQ	29.7195	29.7844	28.1867	29.7777	29.6178	28.3137	1.11796	0.958053	-0.345989	0.460745	0.514751	1.27102	0.748839	0.453029		SQ
																	in yellow : the highest rank difference between two conditions

## Sheet: Suppl. Fig.S1 raw data
	Raw histology data - Donor 2 - Supplementary Fig S1C								Raw histology data - Donor 2 - Supplementary Fig S1E
	Donor 2 - Epidermis thickness (µm)								Donor 2 - Intensity of GAG staining at DEJ (% of analyzed surface)
	Condition	Control	Vit C 5%	vitC-SQ 3%	vitC-SQ 5%	SQ			Condition	Control	Vit C 5%	vitC-SQ 3%	vitC-SQ 5%	SQ
	Measure 1	31.8056	56.8458	51.848	50.125	35.52			Measure 1	38.6033	33.56	50.6281	34.2632	51.8609
	Measure 2	44.1161	46.0231	59.2262	59.0982	39.6165			Measure 2	28.5124	23.6186	49.5402	39.4548	38.4512
	Measure 3	45.5154	43.0434	52.4964	40.0699	38.0275			Measure 3	46.4103	25.0727	47.8327	42.4901	33.0287
	Measure 4	48.6235	60.835	47.1035	53.312	51.2669			Measure 4	42.9812	38.5088	60.4528	55.9689	35.9429
	Measure 5	44.3342	54.5489	58.4146	52.8446	42.5887			Measure 5	29.9999	23.6349	63.5788	55.4183	46.2604
	Measure 6	55.4243	40.4961	59.6353	60.5873	42.7804			Measure 6	55.3143	33.848	71.5699	66.2171	63.415
	Measure 7	57.5773	54.5185	62.7614	49.9109	55.705			Measure 7	25.2983	45.0597	54.1596	47.2961	62.4744
	Measure 8	43.5069	52.552	54.312	64.1077	40.1234			Measure 8	45.1334	89.9262	42.5556	32.6211	65.0108
	Measure 9	37.8545	56.8268	55.0862	69.8857	56.718			Measure 9	43.399	12.3388	58.3534	59.3166	61.5052
	Mean	45.4176	51.7433	55.6537	55.549	44.7051			Mean	39.5169	36.1742	55.4079	48.1162	50.8833
	SD	7.50767	6.54619	4.55141	8.36594	7.39663			SD	9.25184	21.0612	8.45577	11.0927	12.1229
	Fold-change vs Control	1	1.13928	1.22538	1.22307	0.984314			Fold-change vs Control	1	0.915411	1.40213	1.21761	1.28763
		Fold-change (p; Tuckey's post-test)								Fold-change (p; Tuckey's post-test)
	p (ANOVA) = 0.0037	Control	Vit C 5%	vitC-SQ 3%	vitC-SQ 5%	SQ			p (ANOVA) = 0.0320	Control	Vit C 5%	vitC-SQ 3%	vitC-SQ 5%	SQ
	Control		1.14 (ns)	1.23 (<0,05)	1.22 (<0,05)	0.98 (ns)			Control		0.92 (ns)	1.40 (ns)	1.22 (ns)	1.29 (ns)
	Vit C 5%			1.08 (ns)	1.07 (ns)	0.86 (ns)			Vit C 5%			1.53 (<0.05)	1.33 (ns)	1.41 (ns)
	vitC-SQ 3%				1.00 (ns)	0.80 (<0,05)			vitC-SQ 3%				0.87 (ns)	0.92 (ns)
	vitC-SQ 5%					0.80 (<0,05)			vitC-SQ 5%					1.06 (ns)
	SQ								SQ
	Raw histology data - Donor 2 - Supplementary Fig S1D
	Donor 2 - Papillary dermis thickness (µm)
	Condition	Control	Vit C 5%	vitC-SQ 3%	vitC-SQ 5%	SQ
	Measure 1	124.941	130.513	106.682	110.743	93.8421
	Measure 2	126.908	135.411	118.345	101.161	128.926
	Measure 3	133.41	124.533	125.869	108.236	112.434
	Measure 4	123.571	126.01	119.529	122.35	128.912
	Measure 5	123.332	123.748	115.036	125.633	112.53
	Measure 6	118.059	118.056	112.216	131.365	126.097
	Measure 7	124.081	109.245	112.464	119.833	133.673
	Measure 8	125.129	100.535	123.59	119.43	128.393
	Measure 9	128.818	116.106	117.977	107.333	133.307
	Mean	125.361	120.462	116.856	116.232	122.013
	SD	3.96702	10.1671	5.62569	9.30002	12.4346
	Fold-change vs Control	1	0.960921	0.932161	0.927177	0.973293
		Fold-change (p; Tuckey's post-test)
	p (ANOVA) = 0.1025	Control	Vit C 5%	vitC-SQ 3%	vitC-SQ 5%	SQ
	Control		0.96 (ns)	0.93 (ns)	0.93 (ns)	0.97 (ns)
	Vit C 5%			0.97 (ns)	0.96 (ns)	1.01 (ns)
	vitC-SQ 3%				0.99 (ns)	1.04 (ns)
	vitC-SQ 5%					1.05 (ns)
	SQ

## Sheet: Suppl. Fig.S2 raw data
	Gene expression data used for IPA analysis in Supplementary Fig. S1
	Gene symbol	Average fold-change of Vit C-SQ 3% vs Control in Donor 1
	COL1A1	1.0739
	COL1A2	2.13472
	COL3A1	4.11786
	DCN	1.79742
	FBN1	4.50429
	PPIB	2.53816
	MMP1	1.72147
	TIMP1	12.4988
	HAS2	2.05199
	DSE	3.80683
	B3GALT6	1.5648
	ADIPOQ	2.89173
	HMMR	5.74799
	LAMA5	4.77661
	TNXB	2.13451

## Sheet: Suppl. Fig.S4 raw data
	Relative gene expression measured by RT-qPCR from microdissected skin layers - Supplementary Fig S4
	COL1A2 - DERMIS
	Donor	Condition	ACTB Cq			Average	GAPDH Cq			Average	REF Cq Average	TARGET Cq			Average	ΔCq (TARGET - REF)	ΔΔCq (Vit C - Control)	Fold-change		Two-way ANOVA - Bonferroni
	1	Control	20.94	20.8	21.08	20.94	23.14	22.98	23.3	23.14	22.04	25.92	26.05	na	25.985	3.945	0	1
	1	Vit C-SQ 3%	17.37	17.69	17.68	17.58	18.9	18.89	18.92	18.9033	18.2417	19.99	20.09	20.15	20.0767	1.835	-2.11	4.31691		Source of Variation	% of total variation	P value
	1	Vit C-SQ 3%	17.69	17.71	17.82	17.74	19.11	19.01	19.1	19.0733	18.4067	20.46	20.48	20.48	20.4733	2.06667	-1.87833	3.6765		Interaction	20,97	0,0138
	2	Control	18.33	18.31	18.22	18.2867	19.64	19.78	19.72	19.7133	19	21.73	21.77	21.83	21.7767	2.77667	0	1		tissue	15,83	0,0270
	2	Control	18.73	18.74	18.69	18.72	21.06	20.51	20.57	20.7133	19.7167	22.69	22.77	22.81	22.7567	3.04	0.263333	0.833161		treatment	47,68	0,0012
	2	Vit C-SQ 3%	18.41	18.15	17.93	18.1633	19.51	19.51	19.49	19.5033	18.8333	20.59	20.56	20.61	20.5867	1.75333	-1.02333	2.03261
	COL1A2 - EPIDERMIS
	Donor	Condition	ACTB Cq			Average	GAPDH Cq			Average	REF Cq Average	TARGET Cq			Average	ΔCq (TARGET - REF)	ΔΔCq (Vit C - Control)	Fold-change
	1	Control	18.04	18.05	18.08	18.0567	19.58	19.69	19.64	19.6367	18.8467	21.48	21.5	21.56	21.5133	2.66667	0	1
	1	Vit C-SQ 3%	17.97	17.63	17.72	17.7733	19.25	19.07	19.25	19.19	18.4817	20.48	20.7	20.75	20.6433	2.16167	-0.505	1.41912
	1	Vit C-SQ 3%	26.94	25.19	na	26.065	27.99	27.94	27.96	27.9633	27.0142	28.05	27.79	29.75	28.53	1.51583	-1.15083	2.22042
	1	Vit C-SQ 3%	17.98	18.34	18.43	18.25	19.68	19.63	19.71	19.6733	18.9617	20.95	20.99	21.05	20.9967	2.035	-0.631667	1.54935
	2	Control	18.31	18.22	18.22	18.25	19.81	19.87	19.84	19.84	19.045	21.86	21.85	22.13	21.9467	2.90167	0	1
	2	Control	18.16	18.26	18.23	18.2167	19.64	19.61	19.63	19.6267	18.9217	21.54	21.54	21.57	21.55	2.62833	-0.273333	1.2086
	2	Vit C-SQ 3%	18.65	18.62	18.87	18.7133	20.14	20.12	20.29	20.1833	19.4483	21.83	21.97	21.89	21.8967	2.44833	-0.453333	1.3692
	2	Vit C-SQ 3%	18.22	18.13	18.39	18.2467	19.54	19.57	19.48	19.53	18.8883	21.51	21.53	21.47	21.5033	2.615	-0.286667	1.21982
	COL3A1 - DERMIS
	Donor	Condition	ACTB Cq			Average	GAPDH Cq			Average	REF Cq Average	TARGET Cq			Average	ΔCq (TARGET - REF)	ΔΔCq (Vit C - Control)	Fold-change		Two-way ANOVA - Bonferroni
	1	Control	25.01	25.63	26.54	25.7267	30.91	30.5	29.66	30.3567	28.0417	30.85	29.42		30.135	2.09333	0	1
	1	Vit C-SQ 3%	18	18.05	17.73	17.9267	19.61	19.63	19.62	19.62	18.7733	18.42	19.73	19.61	19.2533	0.48	-1.61333	3.05958		Source of Variation	% of total variation	P value
	1	Vit C-SQ 3%	17.37	17.69	17.68	17.58	18.9	18.89	18.92	18.9033	18.2417	17.28	18.62	18.93	18.2767	0.035	-2.05833	4.16505		Interaction	23.18	0.0007
	1	Vit C-SQ 3%	25.05	29.53	24.57	26.3833	29.79	31.12	29.82	30.2433	28.3133	28.46	26.92	30.5	28.6267	0.313333	-1.78	3.43426		tissue	26.15	0.0004
	1	Vit C-SQ 3%	17.69	17.71	17.82	17.74	19.11	19.01	19.1	19.0733	18.4067	17.6	18.83	18.47	18.3	-0.106667	-2.2	4.59479		treatment	23.31	0.0007
	2	Control	18.33	18.31	18.22	18.2867	19.64	19.78	19.72	19.7133	19	19.99	20.18	20.4	20.19	1.19	0	1
	2	Control	18.73	18.74	18.69	18.72	21.06	20.51	20.57	20.7133	19.7167	20.84	20.9	21.09	20.9433	1.22667	0.0366667	0.974905
	2	Vit C-SQ 3%	18.41	18.15	17.93	18.1633	19.51	19.51	19.49	19.5033	18.8333	18.86	18.8	18.97	18.8767	0.0433333	-1.14667	2.21402
	COL3A1 - EPIDERMIS
	Donor	Condition	ACTB Cq			Average	GAPDH Cq			Average	REF Cq Average	TARGET Cq			Average	ΔCq (TARGET - REF)	ΔΔCq (Vit C - Control)	Fold-change
	1	Control	18.34	18.36	18.72	18.4733	19.74	19.78	19.81	19.7767	19.125	19.54	19.54	19.7	19.5933	0.468333	0	1
	1	Control	18.04	18.05	18.08	18.0567	19.58	19.69	19.64	19.6367	18.8467	19.66	19.64	19.78	19.6933	0.846667	0.378333	0.769326
	1	Vit C-SQ 3%	17.97	17.63	17.72	17.7733	19.25	19.07	19.25	19.19	18.4817	19	19.06	19.24	19.1	0.618333	0.15	0.90125
	1	Vit C-SQ 3%	17.98	18.34	18.43	18.25	19.68	19.63	19.71	19.6733	18.9617	19.76	19.58	19.58	19.64	0.678333	0.21	0.864537
	2	Control	18.16	18.26	18.23	18.2167	19.64	19.61	19.63	19.6267	18.9217	19.73	19.78	19.89	19.8	0.878333	0	1
	2	Control	18.31	18.22	18.22	18.25	19.81	19.87	19.84	19.84	19.045	20.04	20.07	20.18	20.0967	1.05167	0.173333	0.886791
	2	Vit C-SQ 3%	18.65	18.62	18.87	18.7133	20.14	20.12	20.29	20.1833	19.4483	20.61	20.56	20.64	20.6033	1.155	0.276667	0.825496
	2	Vit C-SQ 3%	18.22	18.13	18.39	18.2467	19.54	19.57	19.48	19.53	18.8883	19.62	19.63	19.72	19.6567	0.768333	-0.11	1.07923
	DCN - DERMIS
	Donor	Condition	ACTB Cq			Average	GAPDH Cq			Average	REF Cq Average	TARGET Cq			Average	ΔCq (TARGET - REF)	ΔΔCq (Vit C - Control)	Fold-change		Two-way ANOVA - Bonferroni
	1	Control	17.88	17.63	17.98	17.83	19.32	19.49	19.17	19.3267	18.5783	15.47	15.42	15.45	15.4467	-3.13167	0	1
	1	Vit C-SQ 3%	18	18.05	17.73	17.9267	19.61	19.63	19.62	19.62	18.7733	14.57	14.62	14.5	14.5633	-4.21	-1.07833	2.1116		Source of Variation	% of total variation	P value
	1	Vit C-SQ 3%	25.05	29.53	24.57	26.3833	29.79	31.12	29.82	30.2433	28.3133	23.48	23.55	23.65	23.56	-4.75333	-1.62167	3.0773		Interaction	6.58	0.2899
	1	Vit C-SQ 3%	17.69	17.71	17.82	17.74	19.11	19.01	19.1	19.0733	18.4067	15.16	15.07	15.16	15.13	-3.27667	-0.145	1.10573		tissue	3.71	0.4216
	2	Control	18.33	18.31	18.22	18.2867	19.64	19.78	19.72	19.7133	19	15.27	15.28	15.21	15.2533	-3.74667	0	1		treatment	29.49	0.0382
	2	Control	18.73	18.74	18.69	18.72	21.06	20.51	20.57	20.7133	19.7167	15.48	15.46	15.52	15.4867	-4.23	-0.483333	1.39797
	2	Vit C-SQ 3%	18.36	18.4	18.35	18.37	19.71	19.73	19.8	19.7467	19.0583	15.06	15.13	15.06	15.0833	-3.975	-0.228333	1.17148
	DCN - EPIDERMIS
	Donor	Condition	ACTB Cq			Average	GAPDH Cq			Average	REF Cq Average	TARGET Cq			Average	ΔCq (TARGET - REF)	ΔΔCq (Vit C - Control)	Fold-change
	1	Control	18.34	18.36	18.72	18.4733	19.74	19.78	19.81	19.7767	19.125	15.67	15.69	15.68	15.68	-3.445	0	1
	1	Control	18.04	18.05	18.08	18.0567	19.58	19.69	19.64	19.6367	18.8467	15.51	15.52	15.49	15.5067	-3.34	0.105	0.929805
	1	Vit C-SQ 3%	17.97	17.63	17.72	17.7733	19.25	19.07	19.25	19.19	18.4817	14.83	15.06	14.97	14.9533	-3.52833	-0.0833333	1.05946
	1	Vit C-SQ 3%	19.73	19.7	19.59	19.6733	21.27	21.2	21.27	21.2467	20.46	15.23	15.33	15.32	15.2933	-5.16667	-1.72167	3.29817
	2	Control	18.31	18.22	18.22	18.25	19.81	19.87	19.84	19.84	19.045	15.55	15.59	15.55	15.5633	-3.48167	0	1
	2	Control	18.16	18.26	18.23	18.2167	19.64	19.61	19.63	19.6267	18.9217	15.5	15.53	15.53	15.52	-3.40167	0.08	0.946058
	2	Vit C-SQ 3%	18.65	18.62	18.87	18.7133	20.14	20.12	20.29	20.1833	19.4483	14.84	15.01	14.84	14.8967	-4.55167	-1.07	2.09943
	2	Vit C-SQ 3%	19.87	19.95	19.79	19.87	21.63	21.58	21.68	21.63	20.75	14.78	14.65	14.91	14.78	-5.97	-2.48833	5.61129
	FBN1 - DERMIS
	Donor	Condition	ACTB Cq			Average	GAPDH Cq			Average	REF Cq Average	TARGET Cq			Average	ΔCq (TARGET - REF)	ΔΔCq (Vit C - Control)	Fold-change		Two-way ANOVA - Bonferroni
	1	Control	17.88	17.63	17.98	17.83	19.32	19.49	19.17	19.3267	18.5783	18.48	18.71	18.61	18.6	0.0216667	0	1
	1	Vit C-SQ 3%	18	18.05	17.73	17.9267	19.61	19.63	19.62	19.62	18.7733	19.16	18.97	19.14	19.09	0.316667	0.295	0.815072		Source of Variation	% of total variation	P value
	1	Vit C-SQ 3%	17.37	17.69	17.68	17.58	18.9	18.89	18.92	18.9033	18.2417	18.1	18	17.94	18.0133	-0.228333	-0.25	1.18921		Interaction	20.96	0.0198
	1	Vit C-SQ 3%	17.69	17.71	17.82	17.74	19.11	19.01	19.1	19.0733	18.4067	18.31	18.54	18.62	18.49	0.0833333	0.0616667	0.958157		tissue	15.22	0.0405
	2	Control	18.33	18.31	18.22	18.2867	19.64	19.78	19.72	19.7133	19	19.79	19.8	19.75	19.78	0.78	0	1		treatment	28.92	0.0085
	2	Control	18.73	18.74	18.69	18.72	21.06	20.51	20.57	20.7133	19.7167	20.86	20.8	20.92	20.86	1.14333	0.363333	0.777366
	2	Vit C-SQ 3%	18.36	18.4	18.35	18.37	19.71	19.73	19.8	19.7467	19.0583	20.37	19.83	19.89	20.03	0.971667	0.191667	0.875594
	FBN1 - EPIDERMIS
	Donor	Condition	ACTB Cq			Average	GAPDH Cq			Average	REF Cq Average	TARGET Cq			Average	ΔCq (TARGET - REF)	ΔΔCq (Vit C - Control)	Fold-change
	1	Control	18.04	18.05	18.08	18.0567	19.58	19.69	19.64	19.6367	18.8467	19.45	19.33	19.2	19.3267	0.48	0	1
	1	Control	18.71	18.67	18.67	18.6833	20.7	20.71	20.78	20.73	19.7067	20.73	20.91	20.64	20.76	1.05333	0.573333	0.672062
	1	Vit C-SQ 3%	17.97	17.63	17.72	17.7733	19.25	19.07	19.25	19.19	18.4817	18.5	18.69	18.63	18.6067	0.125	-0.355	1.27899
	1	Vit C-SQ 3%	17.98	18.34	18.43	18.25	19.68	19.63	19.71	19.6733	18.9617	18.93	18.86	18.96	18.9167	-0.045	-0.525	1.43893
	2	Control	18.31	18.22	18.22	18.25	19.81	19.87	19.84	19.84	19.045	19.82	19.61	19.63	19.6867	0.641667	0	1
	2	Control	18.16	18.26	18.23	18.2167	19.64	19.61	19.63	19.6267	18.9217	19.73	19.59	19.75	19.69	0.768333	0.126667	0.915945
	2	Vit C-SQ 3%	18.65	18.62	18.87	18.7133	20.14	20.12	20.29	20.1833	19.4483	19.71	19.77	19.72	19.7333	0.285	-0.356667	1.28046
	2	Vit C-SQ 3%	18.22	18.13	18.39	18.2467	19.54	19.57	19.48	19.53	18.8883	19.2	19.04	19.3	19.18	0.291667	-0.35	1.27456
	HAS2 - DERMIS
	Donor	Condition	ACTB Cq			Average	GAPDH Cq			Average	REF Cq Average	TARGET Cq			Average	ΔCq (TARGET - REF)	ΔΔCq (Vit C - Control)	Fold-change		Two-way ANOVA - Bonferroni
	1	Control	17.88	17.63	17.98	17.83	19.32	19.49	19.17	19.3267	18.5783	20.49	20.46	20.41	20.4533	1.875	0	1
	1	Vit C-SQ 3%	17.69	17.71	17.82	17.74	19.11	19.01	19.1	19.0733	18.4067	19.94	19.89	19.91	19.9133	1.50667	-0.368333	1.29086		Source of Variation	% of total variation	P value
	2	Control	18.33	18.31	18.22	18.2867	19.64	19.78	19.72	19.7133	19	21.61	21.45	21.47	21.51	2.51	0	1		Interaction	0.04	0.933
	2	Control	18.73	18.74	18.69	18.72	21.06	20.51	20.57	20.7133	19.7167	22.27	22.14	22.14	22.1833	2.46667	-0.0433333	1.03049		tissue	0.67	0.7238
	2	Vit C-SQ 3%	18.41	18.15	17.93	18.1633	19.51	19.51	19.49	19.5033	18.8333	21.06	21.14	21.06	21.0867	2.25333	-0.256667	1.19472		treatment	40.16	0.0173
	2	Vit C-SQ 3%	18.36	18.4	18.35	18.37	19.71	19.73	19.8	19.7467	19.0583	20.83	20.87	20.98	20.8933	1.835	-0.675	1.5966
	HAS2 - EPIDERMIS
	Donor	Condition	ACTB Cq			Average	GAPDH Cq			Average	REF Cq Average	TARGET Cq			Average	ΔCq (TARGET - REF)	ΔΔCq (Vit C - Control)	Fold-change
	1	Control	18.04	18.05	18.08	18.0567	19.58	19.69	19.64	19.6367	18.8467	21.38	21.55	21.53	21.4867	2.64	0	1
	1	Control	18.71	18.67	18.67	18.6833	20.7	20.71	20.78	20.73	19.7067	22.66	22.58	22.66	22.6333	2.92667	0.286667	0.819794
	1	Vit C-SQ 3%	17.97	17.63	17.72	17.7733	19.25	19.07	19.25	19.19	18.4817	21.02	21.13	21.14	21.0967	2.615	-0.025	1.01748
	1	Vit C-SQ 3%	17.98	18.34	18.43	18.25	19.68	19.63	19.71	19.6733	18.9617	20.94	20.85	20.95	20.9133	1.95167	-0.688333	1.61142
	1	Vit C-SQ 3%	19.73	19.7	19.59	19.6733	21.27	21.2	21.27	21.2467	20.46	22.21	22.3	22.14	22.2167	1.75667	-0.883333	1.84463
	2	Control	18.31	18.22	18.22	18.25	19.81	19.87	19.84	19.84	19.045	21.67	21.66	21.63	21.6533	2.60833	0	1
	2	Control	18.16	18.26	18.23	18.2167	19.64	19.61	19.63	19.6267	18.9217	21.05	21.12	21.08	21.0833	2.16167	-0.446667	1.36289
	2	Vit C-SQ 3%	18.65	18.62	18.87	18.7133	20.14	20.12	20.29	20.1833	19.4483	21.62	21.62	21.52	21.5867	2.13833	-0.47	1.38511
	2	Vit C-SQ 3%	18.22	18.13	18.39	18.2467	19.54	19.57	19.48	19.53	18.8883	21.15	21.17	21.25	21.19	2.30167	-0.306667	1.23685
	HMMR - DERMIS
	Donor	Condition	ACTB Cq			Average	GAPDH Cq			Average	REF Cq Average	TARGET Cq			Average	ΔCq (TARGET - REF)	ΔΔCq (Vit C - Control)	Fold-change		Two-way ANOVA - Bonferroni
	1	Control	17.88	17.63	17.98	17.83	19.32	19.49	19.17	19.3267	18.5783	25.65	25.71	25.62	25.66	7.08167	0	1
	1	Vit C-SQ 3%	17.37	17.69	17.68	17.58	18.9	18.89	18.92	18.9033	18.2417	25.94	25.83	25.7	25.8233	7.58167	0.5	0.707107		Source of Variation	% of total variation	P value
	1	Vit C-SQ 3%	17.69	17.71	17.82	17.74	19.11	19.01	19.1	19.0733	18.4067	25.64	25.42	25.49	25.5167	7.11	0.0283333	0.980552		Interaction	1.63	0.6297
	2	Control	18.33	18.31	18.22	18.2867	19.64	19.78	19.72	19.7133	19	27.63	27.8	27.66	27.6967	8.69667	0	1		tissue	5.56	0.3799
	2	Control	18.73	18.74	18.69	18.72	21.06	20.51	20.57	20.7133	19.7167	28.54	28.34	28.31	28.3967	8.68	-0.0166667	1.01162		treatment	16.53	0.1428
	2	Vit C-SQ 3%	18.41	18.15	17.93	18.1633	19.51	19.51	19.49	19.5033	18.8333	26.77	26.7	26.64	26.7033	7.87	-0.826667	1.77358
	2	Vit C-SQ 3%	18.36	18.4	18.35	18.37	19.71	19.73	19.8	19.7467	19.0583	26.91	27.01	26.89	26.9367	7.87833	-0.818333	1.76337
	HMMR - EPIDERMIS
	Donor	Condition	ACTB Cq			Average	GAPDH Cq			Average	REF Cq Average	TARGET Cq			Average	ΔCq (TARGET - REF)	ΔΔCq (Vit C - Control)	Fold-change
	1	Control	18.71	18.67	18.67	18.6833	20.7	20.71	20.78	20.73	19.7067	28.83	28.64	28.86	28.7767	9.07	0	1
	1	Vit C-SQ 3%	17.97	17.63	17.72	17.7733	19.25	19.07	19.25	19.19	18.4817	26.92	26.91	26.94	26.9233	8.44167	-0.628333	1.54578
	1	Vit C-SQ 3%	17.98	18.34	18.43	18.25	19.68	19.63	19.71	19.6733	18.9617	26.4	26.47	26.56	26.4767	7.515	-1.555	2.93834
	1	Vit C-SQ 3%	19.73	19.7	19.59	19.6733	21.27	21.2	21.27	21.2467	20.46	29.06	29.12	29.21	29.13	8.67	-0.4	1.31951
	2	Control	18.31	18.22	18.22	18.25	19.81	19.87	19.84	19.84	19.045	27.25	27.26	27.31	27.2733	8.22833	0	1
	2	Control	18.16	18.26	18.23	18.2167	19.64	19.61	19.63	19.6267	18.9217	26.6	26.71	26.8	26.7033	7.78167	-0.446667	1.36289
	2	Vit C-SQ 3%	18.65	18.62	18.87	18.7133	20.14	20.12	20.29	20.1833	19.4483	27.2	27.01	26.74	26.9833	7.535	-0.693333	1.61702
	2	Vit C-SQ 3%	18.22	18.13	18.39	18.2467	19.54	19.57	19.48	19.53	18.8883	27.07	26.94	na	27.005	8.11667	-0.111667	1.08048
